# Supplementary material for: Integrated Molecular Docking and Network-Based Analysis Reveals Multitarget Interaction Patterns of Nutraceutical Compounds in Intervertebral Disc Degeneration
Source: Biomedicines. 2026 Apr 24;14(5):983. doi: 10.3390/biomedicines14050983 (PMC13204500; doi:10.3390/biomedicines14050983)
Supplement: Supplementary file 1 [file biomedicines-14-00983-s001.zip]

Archive with 1 entries (1 files):
- biomedicines-4242426-supplementary.pdf
